# Supplementary material for: Failure of colonization following gut microbiota transfer exacerbates DSS-induced colitis
Source: Gut Microbes. 2025 Jan 15;17(1):2447815. doi: 10.1080/19490976.2024.2447815 (PMC11740679; doi:10.1080/19490976.2024.2447815)
Supplement: Supplemental Material [file KGMI_A_2447815_SM5313.zip]

Archive with 18 entries (16 files):
- KGMI_A_2447815/
- KGMI_A_2447815/kgmi-s-2024-1834-20241224163914/
- KGMI_A_2447815/kgmi-s-2024-1834-20241224163914/Sup Fig 1.tif
- KGMI_A_2447815/kgmi-s-2024-1834-20241224163914/Sup Fig 2.tif
- KGMI_A_2447815/kgmi-s-2024-1834-20241224163914/Sup Fig 3.tif
- KGMI_A_2447815/kgmi-s-2024-1834-20241224163914/Sup Fig 4.tif
- KGMI_A_2447815/kgmi-s-2024-1834-20241224163914/Sup Fig 5.tif
- KGMI_A_2447815/kgmi-s-2024-1834-20241224163914/Sup Fig 6.tif
- KGMI_A_2447815/kgmi-s-2024-1834-20241224163914/Sup Fig 7.tif
- KGMI_A_2447815/kgmi-s-2024-1834-20241224163914/Sup Fig 8.tif
- KGMI_A_2447815/kgmi-s-2024-1834-20241224163914/Supplemental Table 1.xlsx
- KGMI_A_2447815/kgmi-s-2024-1834-20241224163914/Supplemental Table 2.xlsx
- KGMI_A_2447815/kgmi-s-2024-1834-20241224163914/Supplemental Table 3.xlsx
- KGMI_A_2447815/kgmi-s-2024-1834-20241224163914/Supplemental Table 4.xlsx
- KGMI_A_2447815/kgmi-s-2024-1834-20241224163914/Supplemental Table 5.xlsx
- KGMI_A_2447815/kgmi-s-2024-1834-20241224163914/Supplemental Table 6.xlsx
- KGMI_A_2447815/kgmi-s-2024-1834-20241224163914/Supplemental Table 7.xlsx
- KGMI_A_2447815/kgmi-s-2024-1834-20241224163914/Supplemental Table 8.xlsx
