# Supplementary material for: Failure of colonization following gut microbiota transfer exacerbates DSS-induced colitis
Source: Gut Microbes. 2025 Jan 15;17(1):2447815. doi: 10.1080/19490976.2024.2447815 (PMC11740679; doi:10.1080/19490976.2024.2447815)
Supplement: Supplemental Material [file KGMI_A_2447815_SM5313.zip › KGMI_A_2447815/kgmi-s-2024-1834-20241224163914/Supplemental Table 1.xlsx]

## Sheet: Sheet1
Lesion Score	Lesion Score Description
0	No Lesions Apparent
1	<10% of colon affected
2	10-24% of colon affected
3	25-50% of colon affected
4	>50% of colon affected
5	>50% of colon affected with >50% of lesions present being mucosal erosions and/or ulcerations
