# Supplementary material for: Failure of colonization following gut microbiota transfer exacerbates DSS-induced colitis
Source: Gut Microbes. 2025 Jan 15;17(1):2447815. doi: 10.1080/19490976.2024.2447815 (PMC11740679; doi:10.1080/19490976.2024.2447815)
Supplement: Supplemental Material [file KGMI_A_2447815_SM5313.zip › KGMI_A_2447815/kgmi-s-2024-1834-20241224163914/Supplemental Table 7.xlsx]

## Sheet: Sheet1
Effect	Df	SumOfSqs	R-squared	F	p-value
transfer direction	1	3.10171	0.109213	13.7531	0.0001
group	2	3.10522	0.109337	6.88435	0.0001
transfer direction:group	2	3.02373	0.106467	6.70367	0.0001
Residual	85	19.1699	0.674983	NA	NA
Total	90	28.4005	1	NA	NA
