# Supplementary material for: Failure of colonization following gut microbiota transfer exacerbates DSS-induced colitis
Source: Gut Microbes. 2025 Jan 15;17(1):2447815. doi: 10.1080/19490976.2024.2447815 (PMC11740679; doi:10.1080/19490976.2024.2447815)
Supplement: Supplemental Material [file KGMI_A_2447815_SM5313.zip › KGMI_A_2447815/kgmi-s-2024-1834-20241224163914/Supplemental Table 8.xlsx]

## Sheet: Sheet1
Comparison	Total Sum of Squares	Within-group Sum of Squares	F	p-value	Jaccard Dissimilarity
B6JGMHighCH: CD1GMHigh Donor	4.312	3.46	7.137	0.0001	0.383
B6JGMHighGA: CD1GMHigh Donor	4.129	3.225	7.851	0.0001	0.38
B6NGMLowCH: CD1GMLow Donor	5.825	3.251	23.76	0.0001	0.593
B6NGMLowGA: CD1GMLow Donor	4.795	2.429	26.3	0.0001	0.618
